# Supplementary material for: Performance evaluation of the Q.Clear reconstruction framework versus conventional reconstruction algorithms for quantitative brain PET-MR studies
Source: EJNMMI Phys. 2021 May 7;8:41. doi: 10.1186/s40658-021-00386-3 (PMC8105485; doi:10.1186/s40658-021-00386-3)
Supplement: Supplementary file 4 — Additional file 4: Supplementary file 4. Fig. 1 Bland-Altman plots assessing agreement between TOF-OSEM 4iteration, 8subsets with 5mm (4i8s5mm) and Q.Clear with different β values, for the background variability data obtained from the NEMA phantom. TOF-OSEM 4i8s5mm and Q.Clear β100 (A); TOF-OSEM 4i8s5mm and Q.Clear β200 (B); TOF-OSEM 4i8s5mm and Q.Clear β300 (C); TOF-OSEM 4i8s5mm and Q.Clear β400 (D); TOF-OSEM 4i8s5mm and Q.Clear β500 (E). Fig. 2 Bland-Altman plots assessing agreement between TOF-OSEM 4iteration, 8subsets with 5mm (4i8s5mm)and Q.Clear with different β values, for the background variability data obtained from the NEMA phantom. TOF-OSEM 4i8s5mm and Q.Clear β600 (F); TOF-OSEM 4i8s5mm and Q.Clear β700 (G); TOF-OSEM 4i8s5mm and Q.Clear β800 (H); TOF-OSEM 4i8s5mm and Q.Clear β900 (I); TOF-OSEM 4i8s5mm and Q.Clear β1000 (J). [file 40658_2021_386_MOESM4_ESM.zip]

Archive with 2 entries (2 files):
- Suppl.File4_Fig.1.jpg
- Suppl.File4_Fig.2.jpg
